# Supplementary material for: Internet of Things with Lightweight Identities Implemented Using DNS DANE—Architecture Proposal
Source: Sensors (Basel). 2018 Aug 1;18(8):2517. doi: 10.3390/s18082517 (PMC6111735; doi:10.3390/s18082517)
Supplement: Supplementary file 1 [file sensors-18-02517-s001.zip]

Archive with 16 entries (15 files):
- figures/
- figures/1.pdf
- figures/2.pdf
- figures/3.pdf
- figures/4.pdf
- figures/5.pdf
- figures/6a.pdf
- figures/6b.pdf
- figures/7.pdf
- IoTsigner/java/pl/nask/opensamlbook/AccessFilter.java
- IoTsigner/java/pl/nask/opensamlbook/Constants.java
- IoTsigner/java/pl/nask/opensamlbook/ConsumerServlet.java
- IoTsigner/java/pl/nask/opensamlbook/Credentials.java
- IoTsigner/java/pl/nask/opensamlbook/OpenSAMLUtils.java
- IoTsigner/java/pl/nask/opensamlbook/X509Servlet.java
- IoTverifier.py
