# Supplementary material for: Internet of Things with Lightweight Identities Implemented Using DNS DANE—Architecture Proposal
Source: Sensors (Basel). 2018 Aug 1;18(8):2517. doi: 10.3390/s18082517 (PMC6111735; doi:10.3390/s18082517)
Supplement: Supplementary file 1 [file sensors-18-02517-s001.zip › IoTsigner/java/pl/nask/opensamlbook/AccessFilter.java]

package pl.nask.opensamlbook;

import org.apache.ws.security.WSSConfig;
import org.joda.time.DateTime;
import org.opensaml.Configuration;
import org.opensaml.DefaultBootstrap;
import org.opensaml.common.SAMLObject;
import org.opensaml.common.binding.BasicSAMLMessageContext;
import org.opensaml.common.xml.SAMLConstants;
import org.opensaml.saml2.binding.encoding.HTTPPostEncoder;
import org.opensaml.saml2.core.*;
import org.opensaml.saml2.metadata.SingleSignOnService;
import org.opensaml.ws.transport.http.HttpServletResponseAdapter;
import org.opensaml.xml.ConfigurationException;
import org.opensaml.xml.signature.*;
import org.slf4j.Logger;
import org.slf4j.LoggerFactory;

import javax.servlet.*;
import javax.servlet.http.HttpServletRequest;
import javax.servlet.http.HttpServletResponse;
import java.io.IOException;
import java.security.Provider;
import java.security.Security;
import javax.servlet.annotation.WebFilter;
import javax.servlet.http.HttpSession;

import org.apache.velocity.app.VelocityEngine;
import org.apache.velocity.runtime.RuntimeConstants;


@WebFilter("/secure.html")
public class AccessFilter implements Filter {
    FilterConfig filterConfig = null;
    private static Logger logger = LoggerFactory.getLogger(AccessFilter.class);
    private VelocityEngine velocityEngine;

    public void init(FilterConfig filterConfig) throws ServletException {
        this.filterConfig = filterConfig;
        Configuration.validateJCEProviders();
        Configuration.validateNonSunJAXP();
        WSSConfig.init();

        for (Provider jceProvider : Security.getProviders()) {
            logger.info(jceProvider.getInfo());
        }

        try {
            DefaultBootstrap.bootstrap();
        } catch (ConfigurationException e) {
            throw new ServletException(e);
        }

        try {
            velocityEngine = new VelocityEngine();
            velocityEngine.setProperty(RuntimeConstants.ENCODING_DEFAULT, "UTF-8");
            velocityEngine.setProperty(RuntimeConstants.OUTPUT_ENCODING, "UTF-8");
            velocityEngine.setProperty(RuntimeConstants.RESOURCE_LOADER, "classpath");
            velocityEngine.setProperty("classpath.resource.loader.class", "org.apache.velocity.runtime.resource.loader.ClasspathResourceLoader");
            velocityEngine.init();
        } catch (Exception e) {
            throw new ServletException(e);
        }
    }

    public void doFilter(ServletRequest request, ServletResponse response, FilterChain chain) throws IOException, ServletException {
        HttpServletRequest httpServletRequest = (HttpServletRequest)request;
        HttpServletResponse httpServletResponse = (HttpServletResponse)response;
        HttpSession session=httpServletRequest.getSession();

        if (session.getAttribute(Constants.ASSERTION_ID_ATTRIBUTE) != null) {
            chain.doFilter(request, response);
        } else {
            httpServletRequest.getSession().setAttribute(Constants.GOTO_URL_SESSION_ATTRIBUTE,
                    httpServletRequest.getRequestURL().toString());
            try {
                AuthnRequest authnRequest = buildAuthnRequest();
                redirectUserWithRequest(httpServletResponse, authnRequest);
            } catch (Exception e) {
                throw new ServletException(e);
            }
        }
    }


    private void redirectUserWithRequest(HttpServletResponse httpServletResponse, AuthnRequest authnRequest) throws Exception{
        HttpServletResponseAdapter responseAdapter = new HttpServletResponseAdapter(httpServletResponse, true);

        BasicSAMLMessageContext<SAMLObject, AuthnRequest, SAMLObject> context = new BasicSAMLMessageContext<SAMLObject, AuthnRequest, SAMLObject>();
        SingleSignOnService endpoint = OpenSAMLUtils.buildSAMLObject(SingleSignOnService.class);
        endpoint.setBinding(SAMLConstants.SAML2_REDIRECT_BINDING_URI);
        endpoint.setLocation(Constants.SSO_SERVICE);

        context.setPeerEntityEndpoint(endpoint);
        context.setOutboundSAMLMessage(authnRequest);
        context.setOutboundMessageTransport(responseAdapter);
        context.setOutboundSAMLMessageSigningCredential(Credentials.getCredential());

        HTTPPostEncoder encoder = new HTTPPostEncoder(velocityEngine, "/templates/saml2-post-binding.vm");
        OpenSAMLUtils.logSAMLObject(authnRequest);
        encoder.encode(context);
    }

    private AuthnRequest buildAuthnRequest() throws Exception {
        AuthnRequest authnRequest = OpenSAMLUtils.buildSAMLObject(AuthnRequest.class);
        authnRequest.setIssueInstant(new DateTime());
        authnRequest.setDestination(Constants.SSO_SERVICE);
        authnRequest.setProtocolBinding(SAMLConstants.SAML2_ARTIFACT_BINDING_URI);
        authnRequest.setAssertionConsumerServiceURL(Constants.ASSERTION_CONSUMER_SERVICE);
        authnRequest.setID(OpenSAMLUtils.generateSecureRandomId());
        Issuer issuer = OpenSAMLUtils.buildSAMLObject(Issuer.class);
        issuer.setValue(Constants.SP_ENTITY_ID);
        authnRequest.setIssuer(issuer);
        NameIDPolicy nameIDPolicy = OpenSAMLUtils.buildSAMLObject(NameIDPolicy.class);
        nameIDPolicy.setAllowCreate(true);
        nameIDPolicy.setFormat(NameIDType.UNSPECIFIED);
        authnRequest.setNameIDPolicy(nameIDPolicy);
        Signature signature = OpenSAMLUtils.buildSAMLObject(Signature.class);
        signature.setSigningCredential(Credentials.getCredential());
        signature.setSignatureAlgorithm(SignatureConstants.ALGO_ID_SIGNATURE_RSA_SHA1);
        signature.setCanonicalizationAlgorithm(SignatureConstants.ALGO_ID_C14N_EXCL_OMIT_COMMENTS);

        authnRequest.setSignature(signature);

        org.opensaml.xml.Configuration.getMarshallerFactory().getMarshaller(authnRequest).marshall(authnRequest);
        Signer.signObject(signature);
        return authnRequest;
    }


    public void destroy() {
    }
}
