# Supplementary material for: Internet of Things with Lightweight Identities Implemented Using DNS DANE—Architecture Proposal
Source: Sensors (Basel). 2018 Aug 1;18(8):2517. doi: 10.3390/s18082517 (PMC6111735; doi:10.3390/s18082517)
Supplement: Supplementary file 1 [file sensors-18-02517-s001.zip › IoTsigner/java/pl/nask/opensamlbook/Constants.java]

package pl.nask.opensamlbook;

public class Constants {

    public static final String SP_ENTITY_ID = "place.your.service.ip.here";
    public static final String ASSERTION_CONSUMER_SERVICE = "place.your.service.ip.here";
    public static final String USER_SESSION_ATTRIBUTE = "user";
    public static final String ASSERTION_ID_ATTRIBUTE = "tgsid";
    public static final String GOTO_URL_SESSION_ATTRIBUTE = "gotoURL";


    public static final String SSO_SERVICE = "https://int.pz.gov.pl/dt/SingleSignOnService";
    public static final String ARTIFACT_RESOLUTION_SERVICE = "https://int.pz.gov.pl/dt-services/idpArtifactResolutionService";
    public static final String USER_INFO_SERVICE = "https://int.pz.gov.pl/pz-services/tpUserInfo";

    public static final String KEY_STORE_PASSWORD = "your_keystore_password";
    public static final String KEY_STORE_ENTRY_PASSWORD = "your_entry_password";
    public static final String KEY_STORE_PATH = "/SPKeystore.jks";
    public static final String KEY_ENTRY_ID = "SPKey";
    public static final String KEY_STORE_P12_PASSWORD = "your_keystore_password";
    public static final String KEY_STORE_P12_ALIAS = "your_keystore_alias";
    public static final String KEY_STORE_P12_PATH = "your_cert_file";
    public static final String PZ_EMAIL_ATRR="email";
    public static final String PZ_ERROR_ATRR="error";
}
