# Supplementary material for: Internet of Things with Lightweight Identities Implemented Using DNS DANE—Architecture Proposal
Source: Sensors (Basel). 2018 Aug 1;18(8):2517. doi: 10.3390/s18082517 (PMC6111735; doi:10.3390/s18082517)
Supplement: Supplementary file 1 [file sensors-18-02517-s001.zip › IoTsigner/java/pl/nask/opensamlbook/ConsumerServlet.java]

package pl.nask.opensamlbook;

import org.joda.time.DateTime;
import org.opensaml.saml2.core.*;
import org.opensaml.ws.soap.client.BasicSOAPMessageContext;
import org.opensaml.ws.soap.client.http.HttpClientBuilder;
import org.opensaml.ws.soap.client.http.HttpSOAPClient;
import org.opensaml.ws.soap.soap11.Envelope;
import org.opensaml.xml.Configuration;
import org.opensaml.xml.XMLObject;
import org.opensaml.xml.XMLObjectBuilder;
import org.opensaml.xml.parse.BasicParserPool;
import org.opensaml.xml.security.x509.X509Credential;
import org.opensaml.xml.signature.*;
import org.slf4j.Logger;
import org.slf4j.LoggerFactory;

import javax.servlet.ServletException;
import javax.servlet.annotation.WebServlet;
import javax.servlet.http.HttpServlet;
import javax.servlet.http.HttpServletRequest;
import javax.servlet.http.HttpServletResponse;
import javax.servlet.http.HttpSession;
import javax.xml.namespace.QName;
import java.io.IOException;


@WebServlet("/")
public class ConsumerServlet extends HttpServlet {
    private static Logger logger = LoggerFactory.getLogger(ConsumerServlet.class);
    @Override
    protected void doPost(final HttpServletRequest req, final HttpServletResponse resp) throws ServletException, IOException {
        Artifact artifact = OpenSAMLUtils.buildSAMLObject(Artifact.class);
        artifact.setArtifact(req.getParameter("SAMLart"));
        ArtifactResolve artifactResolve1 = OpenSAMLUtils.buildSAMLObject(ArtifactResolve.class);
        Issuer issuer = OpenSAMLUtils.buildSAMLObject(Issuer.class);
        issuer.setValue(Constants.SP_ENTITY_ID);
        artifactResolve1.setIssuer(issuer);
        artifactResolve1.setIssueInstant(new DateTime());
        artifactResolve1.setID(OpenSAMLUtils.generateSecureRandomId());
        artifactResolve1.setArtifact(artifact);
        ArtifactResolve artifactResolve = artifactResolve1;
        try {
            signArtifactResolve(artifactResolve);
        } catch (Exception e) {
            throw new ServletException(e);
        }
        OpenSAMLUtils.logSAMLObject(artifactResolve);

        ArtifactResponse artifactResponse = null;
        try {
            Envelope envelope = OpenSAMLUtils.wrapInSOAPEnvelope(artifactResolve);

            HttpClientBuilder clientBuilder = new HttpClientBuilder();
            HttpSOAPClient soapClient = new HttpSOAPClient(clientBuilder.buildClient(), new BasicParserPool());

            BasicSOAPMessageContext soapContext = new BasicSOAPMessageContext();
            soapContext.setOutboundMessage(envelope);

            soapClient.send(Constants.ARTIFACT_RESOLUTION_SERVICE, soapContext);

            Envelope soapResponse = (Envelope)soapContext.getInboundMessage();
            artifactResponse = (ArtifactResponse) soapResponse.getBody().getUnknownXMLObjects().get(0);
        } catch (Exception e) {
            throw new ServletException(e);
        }
        OpenSAMLUtils.logSAMLObject(artifactResponse);

        Status status = artifactResponse.getStatus();
        if(status.getStatusCode().getValue().equals(StatusCode.SUCCESS_URI)) {
            Response response = (Response) artifactResponse.getMessage();
            Assertion assertion = response.getAssertions().get(0);
            OpenSAMLUtils.logSAMLObject(assertion);

            String userLogin = assertion.getSubject().getNameID().getValue();
            HttpSession session = req.getSession();
            session.setAttribute(Constants.USER_SESSION_ATTRIBUTE, userLogin);
            session.setAttribute(Constants.ASSERTION_ID_ATTRIBUTE, assertion.getID());
        }
        try {
            String gotoURL = (String) req.getSession().getAttribute(Constants.GOTO_URL_SESSION_ATTRIBUTE);
            resp.sendRedirect(gotoURL);
        } catch (Exception e) {
            throw new ServletException(e);
        }
    }


    private void signArtifactResolve(ArtifactResolve artifactResolve) throws Exception{
        X509Credential x509Credential = (X509Credential) Credentials.getCredential();
        Signature signature = OpenSAMLUtils.buildSAMLObject(Signature.class);

        signature.setSigningCredential(Credentials.getCredential());
        signature.setSignatureAlgorithm(SignatureConstants.ALGO_ID_SIGNATURE_RSA_SHA1);
        signature.setCanonicalizationAlgorithm(SignatureConstants.ALGO_ID_C14N_EXCL_OMIT_COMMENTS);

        KeyInfo keyInfo = (KeyInfo) buildXMLObject(KeyInfo.DEFAULT_ELEMENT_NAME);
        X509Data data = (X509Data) buildXMLObject(X509Data.DEFAULT_ELEMENT_NAME);
        X509Certificate cert = (X509Certificate) buildXMLObject(X509Certificate.DEFAULT_ELEMENT_NAME);
        String value = org.apache.xml.security.utils.Base64.encode(x509Credential.getEntityCertificate().getEncoded());
        cert.setValue(value);
        data.getX509Certificates().add(cert);
        keyInfo.getX509Datas().add(data);
        signature.setKeyInfo(keyInfo);

        artifactResolve.setSignature(signature);

        Configuration.getMarshallerFactory().getMarshaller(artifactResolve).marshall(artifactResolve);
        Signer.signObject(signature);
    }


    private XMLObject buildXMLObject(QName objectQName) {
        XMLObjectBuilder builder = org.opensaml.xml.Configuration.getBuilderFactory().getBuilder(objectQName);
        if (builder == null) {
            throw new RuntimeException();
        }
        return builder.buildObject(objectQName.getNamespaceURI(), objectQName.getLocalPart(),
                objectQName.getPrefix());
    }

}
