# Supplementary material for: Internet of Things with Lightweight Identities Implemented Using DNS DANE—Architecture Proposal
Source: Sensors (Basel). 2018 Aug 1;18(8):2517. doi: 10.3390/s18082517 (PMC6111735; doi:10.3390/s18082517)
Supplement: Supplementary file 1 [file sensors-18-02517-s001.zip › IoTsigner/java/pl/nask/opensamlbook/Credentials.java]

package pl.nask.opensamlbook;

import org.opensaml.xml.security.*;
import org.opensaml.xml.security.credential.Credential;
import org.opensaml.xml.security.credential.KeyStoreCredentialResolver;
import org.opensaml.xml.security.criteria.EntityIDCriteria;

import java.io.InputStream;
import java.security.*;
import java.util.HashMap;
import java.util.Map;


public class Credentials {

    private static final Credential credential;

    static {
        try {
            KeyStore keystore = readKeystoreFromFile(Constants.KEY_STORE_PATH, Constants.KEY_STORE_PASSWORD);
            Map<String, String> passwordMap = new HashMap<String, String>();
            passwordMap.put(Constants.KEY_ENTRY_ID, Constants.KEY_STORE_ENTRY_PASSWORD);
            KeyStoreCredentialResolver resolver = new KeyStoreCredentialResolver(keystore, passwordMap);
            Criteria criteria = new EntityIDCriteria(Constants.KEY_ENTRY_ID);
            CriteriaSet criteriaSet = new CriteriaSet(criteria);
            credential = resolver.resolveSingle(criteriaSet);
        } catch (org.opensaml.xml.security.SecurityException e) {
            throw new RuntimeException("Something went wrong reading credentials", e);
        }
    }

    private static KeyStore readKeystoreFromFile(String pathToKeyStore, String keyStorePassword) {
        try {
            KeyStore keystore = KeyStore.getInstance(KeyStore.getDefaultType());
            InputStream inputStream = Credentials.class.getResourceAsStream(pathToKeyStore);
            keystore.load(inputStream, keyStorePassword.toCharArray());
            inputStream.close();
            return keystore;
        } catch (Exception e) {
            throw new RuntimeException("Something went wrong reading keystore", e);
        }
    }

    public static Credential getCredential() {
        return credential;
    }
}
