# Supplementary material for: Internet of Things with Lightweight Identities Implemented Using DNS DANE—Architecture Proposal
Source: Sensors (Basel). 2018 Aug 1;18(8):2517. doi: 10.3390/s18082517 (PMC6111735; doi:10.3390/s18082517)
Supplement: Supplementary file 1 [file sensors-18-02517-s001.zip › IoTsigner/java/pl/nask/opensamlbook/OpenSAMLUtils.java]

package pl.nask.opensamlbook;

import org.opensaml.common.SignableSAMLObject;
import org.opensaml.common.impl.SecureRandomIdentifierGenerator;
import org.opensaml.ws.soap.soap11.Body;
import org.opensaml.ws.soap.soap11.Envelope;
import org.opensaml.xml.Configuration;
import org.opensaml.xml.XMLObject;
import org.opensaml.xml.XMLObjectBuilderFactory;
import org.opensaml.xml.io.Marshaller;
import org.opensaml.xml.io.MarshallingException;
import org.slf4j.Logger;
import org.slf4j.LoggerFactory;
import org.w3c.dom.Element;

import javax.xml.namespace.QName;
import javax.xml.transform.*;
import javax.xml.transform.dom.DOMSource;
import javax.xml.transform.stream.StreamResult;
import java.io.StringWriter;
import java.security.NoSuchAlgorithmException;

public class OpenSAMLUtils {
    private static Logger logger = LoggerFactory.getLogger(OpenSAMLUtils.class);
    private static SecureRandomIdentifierGenerator secureRandomIdGenerator;

    static {
        try {
            secureRandomIdGenerator = new SecureRandomIdentifierGenerator();
        } catch (NoSuchAlgorithmException e) {
        }
    }

    public static <T> T buildSAMLObject(final Class<T> clazz) {
        T object = null;
        try {
            XMLObjectBuilderFactory builderFactory = Configuration.getBuilderFactory();
            QName defaultElementName = (QName)clazz.getDeclaredField("DEFAULT_ELEMENT_NAME").get(null);
            object = (T)builderFactory.getBuilder(defaultElementName).buildObject(defaultElementName);
        } catch (IllegalAccessException e) {
            throw new IllegalArgumentException("Could not create SAML object");
        } catch (NoSuchFieldException e) {
            throw new IllegalArgumentException("Could not create SAML object");
        }

        return object;
    }

    public static String generateSecureRandomId() {
        return secureRandomIdGenerator.generateIdentifier();
    }

    public static void logSAMLObject(final XMLObject object) {
        Element element = null;

        if (object instanceof SignableSAMLObject && ((SignableSAMLObject)object).isSigned() && object.getDOM() != null) {
            element = object.getDOM();
        } else {
            try {
                Marshaller out = Configuration.getMarshallerFactory().getMarshaller(object);
                out.marshall(object);
                element = object.getDOM();

            } catch (MarshallingException e) {
            }
        }

        try {
            Transformer transformer = TransformerFactory.newInstance().newTransformer();
            transformer.setOutputProperty(OutputKeys.INDENT, "yes");
            StreamResult result = new StreamResult(new StringWriter());
            DOMSource source = new DOMSource(element);

            transformer.transform(source, result);
            String xmlString = result.getWriter().toString();

        } catch (TransformerConfigurationException e) {
            e.printStackTrace();
        } catch (TransformerException e) {
            e.printStackTrace();
        }
    }

    public static Envelope wrapInSOAPEnvelope(final XMLObject xmlObject) throws IllegalAccessException {
        Envelope envelope = OpenSAMLUtils.buildSAMLObject(Envelope.class);
        Body body = OpenSAMLUtils.buildSAMLObject(Body.class);

        body.getUnknownXMLObjects().add(xmlObject);

        envelope.setBody(body);

        return envelope;
    }
}
