# Supplementary material for: Internet of Things with Lightweight Identities Implemented Using DNS DANE—Architecture Proposal
Source: Sensors (Basel). 2018 Aug 1;18(8):2517. doi: 10.3390/s18082517 (PMC6111735; doi:10.3390/s18082517)
Supplement: Supplementary file 1 [file sensors-18-02517-s001.zip › IoTsigner/java/pl/nask/opensamlbook/X509Servlet.java]

package pl.nask.opensamlbook;

import org.apache.commons.httpclient.HttpClient;
import org.apache.commons.httpclient.methods.PostMethod;
import org.apache.ws.security.WSConstants;
import org.apache.ws.security.WSEncryptionPart;
import org.apache.ws.security.components.crypto.Crypto;
import org.apache.ws.security.components.crypto.CryptoFactory;
import org.apache.ws.security.components.crypto.Merlin;
import org.apache.ws.security.message.WSSecHeader;
import org.apache.ws.security.message.WSSecSignature;
import org.bouncycastle.asn1.*;
import org.bouncycastle.asn1.x500.X500Name;
import org.bouncycastle.asn1.x509.BasicConstraints;
import org.bouncycastle.asn1.x509.Extension;
import org.bouncycastle.asn1.x509.GeneralName;
import org.bouncycastle.asn1.x509.GeneralNames;
import org.bouncycastle.cert.X509CertificateHolder;
import org.bouncycastle.cert.X509v3CertificateBuilder;
import org.bouncycastle.cert.jcajce.JcaX509CertificateConverter;
import org.bouncycastle.cert.jcajce.JcaX509ExtensionUtils;
import org.bouncycastle.cert.jcajce.JcaX509v3CertificateBuilder;
import org.bouncycastle.openssl.jcajce.JcaPEMWriter;
import org.bouncycastle.operator.jcajce.JcaContentSignerBuilder;
import org.opensaml.ws.soap.client.http.HttpClientBuilder;
import org.opensaml.xml.parse.BasicParserPool;
import org.slf4j.Logger;
import org.slf4j.LoggerFactory;
import org.w3c.dom.Document;

import javax.servlet.ServletConfig;
import javax.servlet.ServletException;
import javax.servlet.annotation.WebServlet;
import javax.servlet.http.HttpServlet;
import javax.servlet.http.HttpServletRequest;
import javax.servlet.http.HttpServletResponse;
import javax.servlet.http.HttpSession;
import javax.xml.bind.DatatypeConverter;
import javax.xml.parsers.DocumentBuilder;
import javax.xml.parsers.DocumentBuilderFactory;
import javax.xml.transform.Transformer;
import javax.xml.transform.TransformerFactory;
import javax.xml.transform.dom.DOMSource;
import javax.xml.transform.stream.StreamResult;
import javax.xml.xpath.XPath;
import javax.xml.xpath.XPathExpression;
import javax.xml.xpath.XPathFactory;
import java.io.*;
import java.math.BigInteger;
import java.security.*;
import java.security.cert.X509Certificate;
import java.util.*;

import static pl.nask.opensamlbook.Constants.PZ_EMAIL_ATRR;
import static pl.nask.opensamlbook.Constants.PZ_ERROR_ATRR;

@WebServlet("/secure.html")
public class X509Servlet extends HttpServlet {
    private static Logger logger = LoggerFactory.getLogger(X509Servlet.class);
    private DocumentBuilderFactory factory;
    private Crypto crypto;
    KeyPairGenerator keyGenerator;
    KeyStore store;
    public void init(ServletConfig config) throws ServletException{
        factory = DocumentBuilderFactory.newInstance();
        factory.setNamespaceAware(true);
        Properties clientProperties = new Properties();
        clientProperties.put("org.apache.wss4j.crypto.provider", "org.apache.wss4j.common.crypto.Merlin");
        try {
            crypto = CryptoFactory.getInstance(clientProperties);
            keyGenerator = KeyPairGenerator.getInstance("RSA");
            keyGenerator.initialize(1024);
            InputStream p12InputStream = getServletContext().getResourceAsStream("/WEB-INF/classes/"+Constants.KEY_STORE_P12_PATH);
            store = KeyStore.getInstance("PKCS12");
            store.load(p12InputStream, Constants.KEY_STORE_P12_PASSWORD.toCharArray());
            ((Merlin) crypto).setKeyStore(store);
        } catch (Exception e) {
            throw new ServletException(e);
        }
    }
    @Override
    protected void doGet(HttpServletRequest request, HttpServletResponse response)
            throws ServletException, IOException {
        HttpSession session=request.getSession();
        String assertionId=session.getAttribute(Constants.ASSERTION_ID_ATTRIBUTE).toString();
        String userId=session.getAttribute(Constants.USER_SESSION_ATTRIBUTE).toString();

        Map<String,String> pzInfo=new HashMap<String, String>();
        try {
            pzInfo=getTpUserInfo(assertionId);
        } catch (Exception e) {
            throw new ServletException(e);
        }

        response.setContentType("text/html");
        response.setCharacterEncoding("UTF-8");

        PrintWriter writer = response.getWriter();
        writer.append("<!DOCTYPE html>")
              .append("<html>\n")
              .append("		<head>\n")
              .append("			<title>X509 form</title>\n")
              .append("		</head>\n")
              .append("		<body>\n")
              .append("		    User ID: "+userId+"\n<br>")
              .append("		    Assertion: "+assertionId+"\n<br>");
        for(String s:pzInfo.keySet()) {
            writer.append(s + ": " + pzInfo.get(s) + "\n<br>");
            session.setAttribute(s, pzInfo.get(s));
        }
        if(pzInfo.containsKey(PZ_ERROR_ATRR)&& pzInfo.get(PZ_ERROR_ATRR).length()>0){
            writer.append("Cannot continue<br></body></html>");
            return;
        }
        writer.append("			<form action=\"/secure.html\" method=\"POST\">\n")
              .append("				Domain name: \n")
              .append("				<input type=\"text\" name=\"CN\" />\n")
              .append("				S/N: \n")
              .append("				<input type=\"text\" name=\"SN\" />\n")
              .append("				<input type=\"submit\" value=\"Get certificate\" />\n")
              .append("			</form>\n")
              .append("		</body>\n")
              .append("</html>\n");
    }
    @Override
    protected void doPost(HttpServletRequest request, HttpServletResponse response)
            throws ServletException, IOException {
        String formCN = request.getParameter("CN");
        String formSN = request.getParameter("SN");
        HttpSession session=request.getSession();
        String assertionId=session.getAttribute(Constants.ASSERTION_ID_ATTRIBUTE).toString();
        String userId=session.getAttribute(Constants.USER_SESSION_ATTRIBUTE).toString();
        String email=session.getAttribute(PZ_EMAIL_ATRR).toString();

        response.setContentType("text/plain");
        response.setCharacterEncoding("UTF-8");

        PrintWriter writer = response.getWriter();
        writer.println(formCN);
        writer.println(formSN);
        writer.println(userId);
        writer.println(assertionId);

        KeyPair keyPair = keyGenerator.generateKeyPair();
        StringWriter stringWriter = new StringWriter();
        JcaPEMWriter pemWriter = new JcaPEMWriter(stringWriter);
        X509Certificate cert;
        try {
            cert=createUserCert(keyPair,formCN,formSN,userId,email);
        } catch (Exception e) {
            throw new ServletException(e);
        }
        pemWriter.writeObject(cert);
        pemWriter.close();
        writer.println(stringWriter);
        try {
            MessageDigest md = MessageDigest.getInstance("SHA-256");
            byte[] der = cert.getEncoded();
            md.update(der);
            byte[] digest = md.digest();
            String digestHex = DatatypeConverter.printHexBinary(digest);
            writer.println("_443._tcp."+formCN+" IN TLSA 3 0 1 "+ digestHex.toLowerCase());
        } catch (Exception e) {
            throw new ServletException(e);
        }
    }

    private X509Certificate createUserCert(KeyPair keyPair, String cn, String sn, String userId, String email) throws Exception{
        X509Certificate caCert;
        PrivateKey privateKey;
        caCert = (X509Certificate) store.getCertificate(Constants.KEY_STORE_P12_ALIAS);
        privateKey=(PrivateKey)store.getKey(Constants.KEY_STORE_P12_ALIAS,Constants.KEY_STORE_P12_PASSWORD.toCharArray());
        X509v3CertificateBuilder v3CertGen=new JcaX509v3CertificateBuilder(
                new X500Name("CN=NASK"),
                new BigInteger(64, new SecureRandom()),
                new Date(),
                new Date(new Date().getTime() + 365 * 86400000L),
                new X500Name("CN="+cn),
                keyPair.getPublic()
        );
        JcaX509ExtensionUtils extUtils = new JcaX509ExtensionUtils();
        v3CertGen.addExtension(
                Extension.authorityKeyIdentifier,
                false,
                extUtils.createAuthorityKeyIdentifier(caCert)
        );
        v3CertGen.addExtension(
                Extension.basicConstraints,
                true,
                new BasicConstraints(0)
        );
        GeneralName[] altNames = {
                new GeneralName(GeneralName.rfc822Name, email),
                new GeneralName(GeneralName.uniformResourceIdentifier, cn),
                new GeneralName(GeneralName.otherName, new DERSequence(new ASN1Encodable[]{
                        new
                                DERObjectIdentifier("2.5.4.5"),
                        new DERTaggedObject(true, 0, new
                                DERUTF8String(sn))})),
                new GeneralName(GeneralName.otherName, new DERSequence(new ASN1Encodable[]{
                        new
                                DERObjectIdentifier("2.5.4.41"),
                        new DERTaggedObject(true, 0, new
                                DERUTF8String(userId))}))
        };
        v3CertGen.addExtension(Extension.subjectAlternativeName, false, new GeneralNames(altNames));
        X509CertificateHolder certHldr = v3CertGen.build(
                new JcaContentSignerBuilder("SHA1WithRSA").build(privateKey));
        X509Certificate cert = new JcaX509CertificateConverter().getCertificate(certHldr);
        return cert;
    }

    Map<String,String> getTpUserInfo(String assertionId) throws Exception{
        String wsuId="id-"+UUID.randomUUID();
        String soapXML ="<soapenv:Envelope\n" +
                "    xmlns:soapenv=\"http://schemas.xmlsoap.org/soap/envelope/\" xmlns:user=\"http://userinfo.zp.epuap.gov.pl\">\n" +
                "    <soapenv:Body wsu:Id=\""+wsuId+"\" xmlns:wsu=\"http://docs.oasis-open.org/wss/2004/01/oasis-200401-wss-wssecurity-utility-1.0.xsd\">\n" +
                "        <user:getTpUserInfo>\n" +
                "            <tgsid>"+assertionId+"</tgsid>\n" +
                "            <systemOrganisationId/>\n" +
                "        </user:getTpUserInfo>\n" +
                "    </soapenv:Body>\n" +
                "</soapenv:Envelope>";
        InputStream in = new ByteArrayInputStream(soapXML.getBytes());
        DocumentBuilder builder1 = factory.newDocumentBuilder();
        Document doc = builder1.parse(in);

        final X509Certificate cert = (X509Certificate) store.getCertificate(Constants.KEY_STORE_P12_ALIAS);
        crypto.loadCertificate(new ByteArrayInputStream(cert.getEncoded()));

        WSSecHeader secHeader = new WSSecHeader();
        secHeader.insertSecurityHeader(doc);
        WSSecSignature builder = new WSSecSignature();
        builder.setKeyIdentifierType(WSConstants.BST_DIRECT_REFERENCE);
        builder.setX509Certificate(cert);
        builder.setUserInfo(Constants.KEY_STORE_P12_ALIAS, Constants.KEY_STORE_P12_PASSWORD);

        List<WSEncryptionPart> parts = new ArrayList<WSEncryptionPart>();
        WSEncryptionPart bodyPart = new WSEncryptionPart(WSConstants.ELEM_BODY, WSConstants.URI_SOAP11_ENV, "");
        parts.add(bodyPart);
        builder.setParts(parts);
        builder.setSignatureAlgorithm("http://www.w3.org/2001/04/xmldsig-more#rsa-sha256");

        DOMSource domSource = new DOMSource(doc);
        StringWriter writer = new StringWriter();
        StreamResult result = new StreamResult(writer);
        TransformerFactory tf = TransformerFactory.newInstance();
        Transformer transformer = tf.newTransformer();
        transformer.transform(domSource, result);

        HttpClientBuilder clientBuilder = new HttpClientBuilder();
        HttpClient httpClient=clientBuilder.buildClient();
        PostMethod post = new PostMethod(Constants.USER_INFO_SERVICE);
        post.setRequestBody(writer.toString());
        post.setRequestHeader("SOAPAction","getTpUserInfo");
        httpClient.executeMethod(post);

        Document response=new BasicParserPool().parse(post.getResponseBodyAsStream());
        XPathFactory xPathfactory = XPathFactory.newInstance();
        XPath xpath = xPathfactory.newXPath();
        XPathExpression expr;
        String s="";
        Map<String,String> res=new HashMap<String, String>();
        try {
            expr = xpath.compile("//accountEmailAddress");
            s = expr.evaluate(response);
            res.put(PZ_EMAIL_ATRR,s);
        }
        catch(Exception e) {
        }
        res.put(PZ_ERROR_ATRR,s);
        return res;
    }

}
