# Supplementary material for: Internet of Things with Lightweight Identities Implemented Using DNS DANE—Architecture Proposal
Source: Sensors (Basel). 2018 Aug 1;18(8):2517. doi: 10.3390/s18082517 (PMC6111735; doi:10.3390/s18082517)
Supplement: Supplementary file 1 [file sensors-18-02517-s001.zip › IoTverifier.py]

import sys
import ssl
import base64
import urllib.request
import dns.resolver as dns
import cryptography.x509.oid as oid
from random import randint
from cryptography.hazmat.primitives import hashes
from cryptography.hazmat.backends import default_backend
from cryptography import x509

def main(argv):
    if len(argv) < 1:
        print("Command-line options: server_address [https_port]")
        return
    if len(argv) < 2:
        port = 443
    else:
        port = int(argv[1])
    pem=ssl.get_server_certificate((argv[0],port))
    cert = x509.load_pem_x509_certificate(bytes(pem,'utf-8'), default_backend())
    ext=cert.extensions.get_extension_for_oid(oid.ExtensionOID.SUBJECT_ALTERNATIVE_NAME)
    emails=ext.value.get_values_for_type(x509.RFC822Name)
    uris=ext.value.get_values_for_type(x509.UniformResourceIdentifier)
    otherNames=ext.value.get_values_for_type(x509.OtherName)
    for i in otherNames:
        if i.type_id==oid.ObjectIdentifier('2.5.4.5'):
            sn=i.value[2:]
        elif i.type_id==oid.ObjectIdentifier('2.5.4.20'):
            phone=i.value[2:]
        elif i.type_id==oid.ObjectIdentifier('2.5.4.41'):
            login=i.value[2:]
    print('URI  : '+uris[0])
    print('email: '+emails[0])
    print('phone: '+phone.decode("utf-8"))
    print('S/N  : '+sn.decode("utf-8"))
    print('login: '+login.decode("utf-8"))
    print()

    thing_fp=cert.fingerprint(hashes.SHA256()).hex()
    print('Certificate fingerprint '+thing_fp+' ...')
    
    answers=dns.query('_'+str(port)+'._tcp.'+uris[0],'TLSA')
    for i in answers:
        try:
            f=i.to_text().split(' ')
            if f[0]=='3' and f[1]=='0' and f[2]=='1':
                if f[3]==thing_fp:
                    print('MATCHES TLSA record')
                    nonce=str(randint(2, 9))
                    print('Sending nonce='+nonce)
                    ctx = ssl.create_default_context()
                    ctx.check_hostname = False
                    ctx.verify_mode = ssl.CERT_NONE
                    url='https://'+str(argv[0])+':'+str(port)+'?nonce='+nonce
                    f = urllib.request.urlopen(url,context=ctx)
                    print(f.read().decode('utf-8'))
                    f.close()
                    return
                else:
                    print('DOES NOT MATCH TLSA record')
                print('                  '+i.to_text())
        except:
            pass
    
    print('NO TLSA MATCH FOUND')
    


if __name__ == "__main__":
   main(sys.argv[1:])
